# Supplementary material for: Differential Gene Expression Profiles between N-Terminal Domain and Ligand-Binding Domain Inhibitors of Androgen Receptor Reveal Ralaniten Induction of Metallothionein by a Mechanism Dependent on MTF1
Source: Cancers (Basel). 2022 Jan 13;14(2):386. doi: 10.3390/cancers14020386 (PMC8773799; doi:10.3390/cancers14020386)
Supplement: Supplementary file 1 [file cancers-14-00386-s001.zip]

Archive with 1 entries (1 files):
- cancers-1534137-supplementary.pdf
